# Supplementary material for: Interpolation of Point Prevalence Rate of the Highly Pathogenic Avian Influenza Subtype H5N8 Second Phase Epidemic in South Korea
Source: Vet Sci. 2022 Mar 16;9(3):139. doi: 10.3390/vetsci9030139 (PMC8954420; doi:10.3390/vetsci9030139)
Supplement: Supplementary file 1 [file vetsci-09-00139-s001.zip]

Archive with 3 entries (3 files):
- Algorithm S1.txt
- HPAI.H5N8.phase.2.csv
- Supplementary Figure and Tables.pdf
