# Supplementary material for: Interpolation of Point Prevalence Rate of the Highly Pathogenic Avian Influenza Subtype H5N8 Second Phase Epidemic in South Korea
Source: Vet Sci. 2022 Mar 16;9(3):139. doi: 10.3390/vetsci9030139 (PMC8954420; doi:10.3390/vetsci9030139)
Supplement: Supplementary file 1 [file vetsci-09-00139-s001.zip › Algorithm S1.txt]

R.Script
####################################################
Code for IDW and Kriging for point prevalence data
####################################################

                                                       STEP 1
# Load the data file into R and name/call it
sk <- read.csv("File location where CSV file saved")


#Install the required packages

install.packages(c("Metrics", "spatstat", "raster", "sp", "geoR", "gtools", "lme4", "leaflet", "oro.nifti", "wesanderson"))

#Load the installed R packages
library(Metrics)
library(spatstat)
library(raster)
library(sp)
library(geoR)
library(gtools)
library(lme4)
library(leaflet)
library(oro.nifti)
library(wesanderson)

                                                       STEP 2

# Download GADM map for South Korea
sk_Adm_1 <- raster::getData("GADM", country="KOR", level=1)

                                                       STEP 3                                                     

# Map the known point prevalence rate
pal = colorNumeric("Oranges", sk$prevalence)

basemap_sk <- sk %>% leaflet() %>% addTiles() %>%
  addCircleMarkers(~longitude, ~latitude, fillOpacity=1,
                   stroke=T,
                   radius=5,
                   weight=0.5,
                   fillColor= ~pal(prevalence)) %>% 
  addLegend(pal = pal, values = ~prevalence, title = "Known prevalence")
basemap_sk


                                                      STEP 4

# Set window for South Korea
Korea <- sk_Adm_1[sk_Adm_1$NAME_1=="Korea",]
Korea_window <- owin(Korea@bbox[1,], Korea@bbox[2,])

                                                      STEP 5

# Create PPP object 
sk_ppp<-ppp(sk$longitude,sk$latitude,
                          marks=sk$prevalence,window=Korea_window)

                                                      STEP 6

# set parameters for 2 rows 2 columns display with different powers
par(mfrow=c(2,2))
plot(idw(sk_ppp, power=0.2, at="pixels"),col=heat.colors(20), main="power = 0.2") 
plot(idw(sk_ppp, power=0.5, at="pixels"),col=heat.colors(20), main="power = 0.5")
plot(idw(sk_ppp, power=1, at="pixels"),col=heat.colors(20), main="power = 0.1")
plot(idw(sk_ppp, power=2, at="pixels"),col=heat.colors(20), main="power = 2") 

# determine optimal power function using "for loop" function
powers <- seq(0.05, 2, 0.05) 
mse_result <- NULL 
for(power in powers){CV_idw <- idw(sk_ppp, power=power, at="points") 
mse_result <- c(mse_result, mse(sk_ppp$marks,CV_idw)) 
}

optimal_power <- powers[which.min(mse_result)] 
optimal_power
# Create plot of mse and power determined
plot(powers, mse_result)

# Perform Inverse distance weighting
CV_idw_opt <- idw(sk_ppp, power=optimal_power, at="points") 
plot(sk_ppp$marks, CV_idw_opt, xlab="Observed prevalence",
     ylab="Predicted prevalence") 


                                                     


                                                     STEP 7

#KRIGING

# Comparison map (map kriged raster for the Korea window and the prevalence points
# Create geodata object
sk_geo <- as.geodata(sk[,c("longitude","latitude","prevalence")])

plot(sk_geo, lowes=T)


                                                     STEP 8


# Create distance matrix
MaxDist <- max(dist(sk[,c("longitude","latitude")]))  /2

# generate variocloud
VarioCloud <- sk_geo %>% variog(option="cloud", max.dist= MaxDist)

VarioCloud %>% plot(main = "Vario Cloud, all pairwise computations")

# bin by distance

Vario <- variog(sk_geo, max.dist = MaxDist, trend = "2nd")
plot(Vario)


Vario <- sk_geo %>% variog(max.dist = MaxDist, uvec = seq(0.01, MaxDist, 0.2)) 
## variog: computing omnidirectional variogram
Vario %>% plot(main = "Variogram, simplified")

Vario$n

min(Vario$n)


plot(Vario,pch=16)


                                                    STEP 9

# fit variogram to each model
# fit variogram for spherical model
VarioMod_sph <- Vario %>% variofit(cov.model = "sph")

# fit variogram for exponential model
VarioMod_exp <- Vario %>% variofit(cov.model = "exp")


# plot each model
Vario %>% plot(pch=16)
VarioMod_sph %>% lines(col="blue",lwd=2)
VarioMod_exp %>% lines(col="red",lwd=2)


# test if spherical model has lower sum of squares than exponential model
sum_sph <- summary(VarioMod_sph)
sum_exp <- summary(VarioMod_exp)
sum_sph$sum.of.squares < sum_exp$sum.of.squares

summary(VarioMod_sph)
summary(VarioMod_exp)

                                                    STEP 10

# Create prediction Grid
IDW <- sk_ppp %>% idw(power = optimal_power, at="pixels")
par(mfrow=c(1,1))
pred_grid_x <- rep(IDW$xcol,length(IDW$yrow))
pred_grid_y <- rep(IDW$yrow,length(IDW$xcol)) %>% sort()
pred_grid <- cbind(pred_grid_x, pred_grid_y)
# krig to those points
KrigPred <- sk_geo %>% krige.conv(loc=pred_grid, krige=krige.control(obj.model=VarioMod_sph))
image(KrigPred,col=heat.colors(50))


KrigPred_raster <- rasterFromXYZ(data.frame(x=pred_grid_x,
                                            y=pred_grid_y,
                                            z=KrigPred$predict))

plot(KrigPred_raster)
points(sk[,c("longitude","latitude")],
       cex = sk$prevalence * 5)


xvalid_result <- xvalid(sk_geo, model = VarioMod_sph)


# Plot on log odds scale
plot(xvalid_result$data,xvalid_result$predicted, asp=1,
     xlab = "Observed prevalence", ylab="Cross-validated predicted prevalence")
abline(0,1)


#Map the “best” IDW scheme raster files on top of leaflet basemap
#Now, we will use this power as an input to our IDW function, which will predict/interpolate values. The “pixels” option means generating interpolated estimates across a grid of pixels (i.e. prediction grid). Alternatively, we could use the “points” option to generate interpolated estimates at every point, using leave-one-out-cross validation.
# perform idw
sk_ppp_idw <- sk_ppp %>% idw(power = optimal_power, at="pixels")
#Finally, we can map our interpolated data on leaflet to see how it looks: 
# Convert to a raster
sk_idw_raster <- sk_ppp_idw %>% raster(crs = crs(sk_Adm_1))

# define color ramp
colPal <- colorNumeric(tim.colors(), sk_idw_raster[], na.color = NA)

# plot kriged points
KrigPred_raster <- data.frame(x=pred_grid_x, y=pred_grid_y, z=KrigPred$predict) %>% rasterFromXYZ(crs = crs(sk_Adm_1))
KrigPred_raster %>% plot(main = "Kriged raster for Korea window and prevalence points")

# Create final kriged predictions a leaflet map for comparison between known prevalence and predicted infection prevalence
basemap_sk %>% addRasterImage(KrigPred_raster, col = colPal, opacity = 0.7) %>%
  addLegend(pal = colPal, values = sk_idw_raster[], title = "Predicted Infection Prevalence")


# Visualize where predictions from IDW differ to kriging

IDW_raster <- IDW %>% raster()
plot(IDW_raster - KrigPred_raster, main = "Difference matrix comparing Kriged estimates to IDW estimates",
     xlab = "Longitude", ylab = "Latitude")
                                              

#Cross validation to compare interpolation methods
CV_idw_opt <- sk_ppp %>% idw(power = optimal_power, at= "points")
CV_kriging_opt <- sk_geo %>% xvalid(model = VarioMod_sph)

# IDW and mse
CV_idw_opt %>% mse(sk$prevalence)

#Kriging and mse
CV_kriging_opt$predicted %>% mse(sk$prevalence)                                               


STEP 11


# Create leaflet of predicted values for point prevalence rate

#Upload the csv file of the predicted values with latitude and longitude and call it


#Plot 
plot(sk$longitude, sk$latitude,
     ylab = "Latitude", xlab="Longitude")


# Use the cex function to plot circle size as a function of a variable
plot(sk$longitude, sk$latitude,
     cex = sk$prevalence * 2,
     ylab = "Latitude", xlab="Longitude")


sk_SPDF <- SpatialPointsDataFrame(coords = sk[,c("longitude", "latitude")],
                                  data = sk[,c("longitude", "latitude", "prevalence")],
                                  proj4string = CRS("+init=epsg:4326")) 

# Summary of object
sk_SPDF


# Plot both country and data points
plot(sk_Adm_1)
points(sk$longitude, sk$latitude,
       cex = sk$prevalence * 5,
       ylab = "Latitude", xlab="Longitude",
       col="red")


# Define basemap
basemap <- leaflet() %>% addTiles()
basemap

# Or choose another basemap
basemap <- leaflet() %>% addProviderTiles("Esri.WorldImagery")
basemap


#Let's choose a simple one
basemap <- leaflet() %>% addProviderTiles("CartoDB.Positron")


basemap %>% addPolygons(data=sk_Adm_1)


# change the colors/line weight
basemap %>% addPolygons(data=sk_Adm_1, color = "red", 
                        weight = 1, fillOpacity = 0.2)


#add popups
basemap %>% addPolygons(data=sk_Adm_1, 
                        popup = sk_Adm_1$NAME_1)


# add points as well
basemap %>% addPolygons(data=sk_Adm_1, weight = 10,
                        popup = sk_Adm_1$NAME_1) %>%
  
  addCircleMarkers(data=sk_SPDF,
                   color="red", radius = 5)


library(wesanderson) # for a nice color palette
colorPal <- colorNumeric(wes_palette("Zissou1")[1:5], sk_SPDF$prevalence, n = 5)

# colorPal is now a function you can apply to get the corresponding
# color for a value
colorPal(0.6)

basemap %>% addPolygons(data=sk_Adm_1, weight = 2, fillOpacity=0,
                        popup = sk_Adm_1$NAME_1) %>%
  
  addCircleMarkers(data=sk_SPDF,
                   color = colorPal(sk_SPDF$prevalence), 
                   radius = 4,
                   popup = as.character(sk_SPDF$prevalence))


basemap %>% addPolygons(data=sk_Adm_1, weight = 2, fillOpacity=0,
                        popup = sk_Adm_1$NAME_1) %>%
  
  addCircleMarkers(data=sk_SPDF,
                   color = colorPal(sk_SPDF$prevalence), 
                   radius = 4,
                   popup = as.character(sk_SPDF$prevalence)) %>%
  
  addLegend(pal = colorPal, 
            title = "Kriged Predicted Point Prevalence",
            values = sk_SPDF$prevalence)


# Prediction map with all locations  of the predicted grid window

# Create the CSV file of all the predicted grid values and upload into R

plot(sk$longitude, sk$latitude,
     ylab = "Latitude", xlab="Longitude") 

# Use the cex function to plot circle size as a function of a variable
plot(sk$longitude, sk$latitude,
     cex = sk$prevalence * 2,
     ylab = "Latitude", xlab="Longitude")


sk_SPDF <- SpatialPointsDataFrame(coords = sk[,c("longitude", "latitude")],
                                                data = sk[,c("longitude", "latitude", "prevalence")],
                                                proj4string = CRS("+init=epsg:4326")) # sets the projection to WGS 1984 using lat/long. Optional but good to specify

# Summary of object
sk_SPDF


# Plot both country and data points
plot(sk_Adm_1)
points(sk$longitude, sk$latitude,
       cex = sk$prevalence * 1,
       ylab = "Latitude", xlab="Longitude",
       col="red")


# Define your basemap
basemap <- leaflet() %>% addTiles()
basemap

# Or choose another basemap
basemap <- leaflet() %>% addProviderTiles("Esri.WorldImagery")
basemap


#Let's choose a simple one
basemap <- leaflet() %>% addProviderTiles("CartoDB.Positron")


basemap %>% addPolygons(data=sk_Adm_1)


# to change the colors/line weight
basemap %>% addPolygons(data=sk_Adm_1, color = "red", 
                        weight = 1, fillOpacity = 0)


#You can also add popups
basemap %>% addPolygons(data=sk_Adm_1, 
                        popup = sk_Adm_1$NAME_1)


# If you want to add points as well
basemap %>% addPolygons(data=sk_Adm_1, weight = 1,
                        popup = sk_Adm_1$NAME_1) %>%
  
  addCircleMarkers(data=sk_SPDF,
                   color="red", radius = 1)


library(wesanderson) # for a nice color palette
colorPal <- colorNumeric(wes_palette("Zissou1")[1:5], sk_SPDF$prevalence, n = 5)

# colorPal is now a function you can apply to get the corresponding
# color for a value
colorPal(0.6)

basemap %>% addPolygons(data=sk_Adm_1, weight = 2, fillOpacity=0,
                        popup = sk_Adm_1$NAME_1) %>%
  
  addCircleMarkers(data=sk_SPDF,
                   color = colorPal(sk_SPDF$prevalence), 
                   radius = 1,
                   popup = as.character(sk_SPDF$prevalence))


basemap %>% addPolygons(data=sk_Adm_1, weight = 2, fillOpacity=0,
                        popup = sk_Adm_1$NAME_1) %>%
  
  addCircleMarkers(data=sk_SPDF,
                   color = colorPal(sk_SPDF$prevalence), 
                   radius = 1,
                   popup = as.character(sk_SPDF$prevalence)) %>%
  
  addLegend(pal = colorPal, 
            title = "IDW Predicted Point Prevalence",
            values = sk_SPDF$prevalence)                                                       
