# Supplementary material for: Interpolation of Point Prevalence Rate of the Highly Pathogenic Avian Influenza Subtype H5N8 Second Phase Epidemic in South Korea
Source: Vet Sci. 2022 Mar 16;9(3):139. doi: 10.3390/vetsci9030139 (PMC8954420; doi:10.3390/vetsci9030139)
Supplement: Supplementary file 1 [file vetsci-09-00139-s001.zip › HPAI.H5N8.phase.2.csv]

No	country	subtype	species	place	region	longitude	latitude	date	No.of.susceptible	No.of.infected	No.of.death	No.of.culled	prevalence
1	Korea (Rep. of)	H5N8	Birds	farm	Deokjin-myeon	126.6915451	34.8268951	6/10/2015	9313	0	0	0	0
2	Korea (Rep. of)	H5N8	Birds	farm	Sinbuk-myeon	126.6645757	34.873423	6/4/2015	33250	5	5	0	0.0002
3	Korea (Rep. of)	H5N8	Birds	farm	Sinbuk-myeon	126.6422434	34.8885175	5/29/2015	19085	0	0	0	0
4	Korea (Rep. of)	H5N8	Birds	farm	Sinbuk-myeon	126.6443061	34.8899663	5/29/2015	7400	0	0	0	0
5	Korea (Rep. of)	H5N8	Birds	farm	Gwangjeok-myeon	126.9673735	37.813181	5/21/2015	731	0	0	0	0
6	Korea (Rep. of)	H5N8	Birds	farm	Deokjin-myeon	126.6850598	34.8398909	5/20/2015	7822	0	0	0	0
7	Korea (Rep. of)	H5N8	Birds	farm	Deokjin-myeon	126.6495308	34.8287724	5/18/2015	33000	6	6	0	0.0002
8	Korea (Rep. of)	H5N8	Birds	farm	Ibam-myeon	126.798658	35.5117681	4/29/2015	52700	14	14	0	0.0003
9	Korea (Rep. of)	H5N8	Birds	farm	Seongjeon-myeon	126.7235272	34.6716298	4/28/2015	15975	0	0	0	0
10	Korea (Rep. of)	H5N8	Birds	farm	Ildong-myeon	127.2934664	37.942411	4/24/2015	1135	4	4	0	0.0035
11	Korea (Rep. of)	H5N8	Birds	farm	Changsu-myeon	127.1664292	37.9978586	4/20/2015	46832	1	1	0	0
12	Korea (Rep. of)	H5N8	Birds	farm	Changsu-myeon	127.1667758	37.9991369	4/20/2015	10984	3	3	0	0.0003
13	Korea (Rep. of)	H5N8	Birds	farm	Yonghyeon-dong	127.080928	37.7309632	4/16/2015	44	44	44	0	1
14	Korea (Rep. of)	H5N8	Birds	farm	Miyang-myeon	127.2144768	36.9466971	4/14/2015	150975	0	0	0	0
15	Korea (Rep. of)	H5N8	Birds	farm	Sinchang-myeon	126.9177915	36.792599	3/28/2015	3096	0	0	0	0
16	Korea (Rep. of)	H5N8	Birds	farm	Yongji-myeon	126.9915604	35.8537849	3/26/2015	190500	5	5	0	0
17	Korea (Rep. of)	H5N8	Birds	farm	Gobu-myeon	126.7418036	35.6198579	3/20/2015	15000	20	20	0	0.0013
18	Korea (Rep. of)	H5N8	Birds	farm	Bibong-myeon	126.7457019	36.4891001	3/10/2015	45146	0	0	0	0
19	Korea (Rep. of)	H5N8	Birds	farm	Janggok-myeon	126.6875675	36.4792478	3/9/2015	33847	0	0	0	0
20	Korea (Rep. of)	H5N8	Birds	farm	Pungse-myeon	127.1166209	36.7336096	3/9/2015	19754	0	0	0	0
21	Korea (Rep. of)	H5N8	Birds	farm	Yongbang-myeon	127.4431539	35.2429224	3/6/2015	14919	4	4	0	0.0003
22	Korea (Rep. of)	H5N8	Birds	farm	Munbaek-myeon	127.4263567	36.7911668	3/5/2015	10696	2	2	0	0.0002
23	Korea (Rep. of)	H5N8	Birds	farm	Geumgwang-myeon	127.2904694	36.9890295	3/5/2015	9294	0	0	0	0
24	Korea (Rep. of)	H5N8	Birds	farm	Deoksan-myeon	127.5157706	36.9206141	3/1/2015	8506	2	2	0	0.0002
25	Korea (Rep. of)	H5N8	Birds	farm	Yongbang-myeon	127.4345347	35.2521197	2/26/2015	11942	4	4	0	0.0003
26	Korea (Rep. of)	H5N8	Birds	farm	Yongbang-myeon	127.4373017	35.2522493	2/26/2015	11451	4	4	0	0.0003
27	Korea (Rep. of)	H5N8	Birds	farm	Sinheung-dong	126.9875179	35.9342233	2/25/2015	9600	8	8	0	0.0008
28	Korea (Rep. of)	H5N8	Birds	farm	Seosu-myeon	126.8698256	35.9948322	2/23/2015	7000	3	3	0	0.0004
29	Korea (Rep. of)	H5N8	Birds	farm	Maengdong-myeon	127.5270725	36.9327529	2/22/2015	491615	16	16	0	0
30	Korea (Rep. of)	H5N8	Birds	farm	Yongbang-myeon	127.4180945	35.2635197	2/16/2015	16900	0	0	0	0
31	Korea (Rep. of)	H5N8	Birds	farm	Sanggae-dong	129.3180995	35.5022804	2/11/2015	109	0	0	0	0
32	Korea (Rep. of)	H5N8	Birds	farm	Sanggae-dong	129.3177371	35.5026908	2/11/2015	55	0	0	0	0
33	Korea (Rep. of)	H5N8	Birds	farm	Seolseong-myeon	127.5379982	37.1409884	2/10/2015	160000	0	0	0	0
34	Korea (Rep. of)	H5N8	Birds	farm	Dongjin-myeon	126.7714661	35.7585201	2/4/2015	11000	0	0	0	0
35	Korea (Rep. of)	H5N8	Birds	farm	Seongnam-myeon	127.2429063	36.7300937	2/2/2015	11600	0	0	0	0
36	Korea (Rep. of)	H5N8	Birds	farm	Tongjin-eup	126.6010423	37.6756312	1/31/2015	103889	5	5	0	0
37	Korea (Rep. of)	H5N8	Birds	farm	Yongbang-myeon	127.4296922	35.2586819	1/28/2015	78000	0	0	0	0
38	Korea (Rep. of)	H5N8	Birds	farm	Seongnam-myeon	127.2411591	35.7295532	1/28/2015	14000	0	0	0	0
39	Korea (Rep. of)	H5N8	Birds	farm	Dongjin-myeon	126.772956	35.7541538	1/26/2015	82500	0	0	0	0
40	Korea (Rep. of)	H5N8	Birds	farm	Ganam-eup	127.603018	37.1991474	1/23/2015	540000	0	0	0	0
41	Korea (Rep. of)	H5N8	Birds	farm	Neungseo-myeon	127.5684723	37.2591614	1/23/2015	41107	0	0	0	0
42	Korea (Rep. of)	H5N8	Birds	farm	Yeongjung-myeon	127.2323975	38.0041412	1/22/2015	174373	10	10	0	0.0001
43	Korea (Rep. of)	H5N8	Birds	farm	Georyu-myeon	128.376011	34.9697459	1/22/2015	149181	0	0	0	0
44	Korea (Rep. of)	H5N8	Birds	farm	Janghowon-eup	127.587949	37.1846217	1/21/2015	447051	0	0	0	0
45	Korea (Rep. of)	H5N8	Birds	farm	Soseong-myeon	126.7531083	35.587718	1/19/2015	12500	0	0	0	0
46	Korea (Rep. of)	H5N8	Birds	farm	Soseong-myeon	126.7711825	35.5812144	1/18/2015	14531	0	0	0	0
47	Korea (Rep. of)	H5N8	Birds	farm	Soseong-myeon	126.7729656	35.5802266	1/17/2015	46631	0	0	0	0
48	Korea (Rep. of)	H5N8	Birds	farm	Ganam-eup	127.5787831	37.2174444	1/14/2015	883335	5	5	0	0
49	Korea (Rep. of)	H5N8	Birds	farm	Miyang-myeon	127.2082876	36.9629479	1/13/2015	117951	0	0	0	0
50	Korea (Rep. of)	H5N8	Birds	farm	Daejeo 2-dong	128.9254952	35.1891163	1/13/2015	472	0	0	0	0
51	Korea (Rep. of)	H5N8	Birds	farm	Illo-eup	126.4763926	34.8615027	1/6/2015	89986	15	15	0	0.0002
52	Korea (Rep. of)	H5N8	Birds	farm	Seongnam-dong	127.1281487	37.4302735	12/22/2014	3202	0	0	0	0
53	Korea (Rep. of)	H5N8	Birds	farm	Myeonggok-dong	129.0820221	35.3483853	12/11/2014	656	0	0	0	0
54	Korea (Rep. of)	H5N8	Birds	farm	Sannae-myeon	129.0506503	35.6865041	11/24/2014	120	120	120	0	1
55	Korea (Rep. of)	H5N8	Birds	farm	Geumgu-myeon	126.9939631	35.7934417	11/21/2014	12000	0	0	0	0
56	Korea (Rep. of)	H5N8	Birds	farm	Gyeombaek-myeon	127.1737771	34.7953064	11/11/2014	8620	8	8	0	0.0009
57	Korea (Rep. of)	H5N8	Birds	farm	Geumgu-myeon	127.004318	35.7964749	11/7/2014	54515	5	5	0	0.0001
58	Korea (Rep. of)	H5N8	Birds	farm	Gyeom-myeon	127.169995	35.2541217	11/7/2014	12000	0	0	0	0
59	Korea (Rep. of)	H5N8	Birds	farm	Buk-myeon	127.1700482	35.1860688	10/27/2014	6	6	6	0	1
60	Korea (Rep. of)	H5N8	Birds	farm	Jangpyeong-myeon	126.9339188	34.8085317	10/24/2014	32000	0	0	0	0
61	Korea (Rep. of)	H5N8	Birds	farm	Nampyeong-eup	126.8669995	35.0377176	10/11/2014	238448	0	0	0	0
62	Korea (Rep. of)	H5N8	Birds	farm	Damyang-eup	126.9689781	35.3270074	10/6/2014	20	20	20	0	1
63	Korea (Rep. of)	H5N8	Birds	farm	Yong-myeon	126.9665016	35.3850377	10/1/2014	20	20	20	0	1
64	Korea (Rep. of)	H5N8	Birds	farm	Okgwa-myeon	127.1377218	35.2755785	9/26/2014	44800	0	0	0	0
65	Korea (Rep. of)	H5N8	Birds	farm	Seokgok-myeon	127.2544345	35.1307593	9/26/2014	10	10	10	0	1
66	Korea (Rep. of)	H5N8	Birds	farm	Dopo-myeon	126.6313671	34.8614716	9/24/2014	316193	1200	1200	0	0.0038
